# Supplementary material for: Understanding the Online Environment for the Delivery of Food, Alcohol and Tobacco: An Exploratory Analysis of ‘Dark Kitchens’ and Rapid Grocery Delivery Services
Source: Int J Environ Res Public Health. 2022 May 2;19(9):5523. doi: 10.3390/ijerph19095523 (PMC9099441; doi:10.3390/ijerph19095523)
Supplement: Supplementary file 1 [file ijerph-19-05523-s001.zip]

Archive with 1 entries (1 files):
- ijerph-1690564-supplementary.pdf
